# Supplementary material for: Mitovirus and Mitochondrial Coding Sequences from Basal Fungus Entomophthora muscae
Source: Viruses. 2019 Apr 17;11(4):351. doi: 10.3390/v11040351 (PMC6520771; doi:10.3390/v11040351)
Supplement: Supplementary file 1 [file viruses-11-00351-s001.zip]

Archive with 22 entries (21 files):
- Supp1-EnmuMV-TablesS1-S6.docx
- __MACOSX/
- __MACOSX/._Supp1-EnmuMV-TablesS1-S6.docx
- Supp10-EnmuMV-DataS1.pdf
- Supp11-EnmuMV-DataS2.pdf
- __MACOSX/._Supp11-EnmuMV-DataS2.pdf
- Supp2-EnmuMV-FigureLegendsS1-S5.docx
- __MACOSX/._Supp2-EnmuMV-FigureLegendsS1-S5.docx
- Supp3-EnmuMV-FigureS1.tif
- __MACOSX/._Supp3-EnmuMV-FigureS1.tif
- Supp4-EnmuMV-FigureS2.tif
- __MACOSX/._Supp4-EnmuMV-FigureS2.tif
- Supp5-EnmuMV-FigureS3AB.tif
- __MACOSX/._Supp5-EnmuMV-FigureS3AB.tif
- Supp6-EnmuMV-FigureS3CD.tif
- __MACOSX/._Supp6-EnmuMV-FigureS3CD.tif
- Supp7-EnmuMV-FigureS3EFG.tif
- __MACOSX/._Supp7-EnmuMV-FigureS3EFG.tif
- Supp8-EnmuMV-FigureS4.tif
- __MACOSX/._Supp8-EnmuMV-FigureS4.tif
- Supp9-EnmuMV-FigureS5.tif
- __MACOSX/._Supp9-EnmuMV-FigureS5.tif
